# Supplementary material for: The relationship between the Geriatric Nutritional Risk Index and all-cause mortality in patients with peripheral artery disease
Source: PLoS One. 2025 Jun 27;20(6):e0325938. doi: 10.1371/journal.pone.0325938 (PMC12204543; doi:10.1371/journal.pone.0325938)
Supplement: S1 Raw data — (XLSX) [file pone.0325938.s001.xlsx]

## Sheet: Sheet 1
Year	seqn	pad	age	sex	race	weight	GNRI	smoking history	Hypertension	CVD	Diabetes	CKD	ALT	AST	Total cholesterol	BMI	survival situation	follow-up time	ABI
1999-2000	14	yes	81	Male	white	6626.66	117.662	yes	no	no	no	yes	18	23	174	27.33	no	136	0.85
1999-2000	321	yes	71	Female	white	29768.3	104.2	no	yes	yes	no	no	21	30	208	25.43	no	65	0.65
1999-2000	372	yes	70	Male	white	11807	94.0822	yes	yes	no	no	yes	7	18	210	17.81	no	22	0.53
1999-2000	389	yes	81	Female	white	9985.79	104.778	yes	yes	yes	no	no	27	32	183	22.19	no	193	0.62
1999-2000	416	yes	72	Female	black	4617.72	118.037	yes	yes	no	no	no	13	58	208	26.91	no	79	0.57
1999-2000	628	yes	64	Female	white	14554.9	137.22	yes	no	no	yes	no	36	20	273	36.6	yes	241	0.81
1999-2000	654	yes	67	Female	mexican americans	1429.75	114.614	yes	yes	yes	yes	no	8	12	232	28.78	no	138	0.74
1999-2000	655	yes	69	Male	white	21870.9	133.737	no	yes	yes	yes	no	33	34	252	35.92	no	174	0.89
1999-2000	705	yes	85	Male	white	5878.37	114.827	yes	yes	no	no	yes	17	23	195	28	no	52	0.51
1999-2000	807	yes	77	Female	other	3041.32	107.359	yes	yes	no	no	yes	19	27	187	23.47	no	212	0.8
1999-2000	929	yes	71	Male	white	12625.8	121.299	yes	yes	no	no	no	24	21	208	29.26	no	229	0.65
1999-2000	1010	yes	85	Female	white	10187.7	111.925	yes	yes	no	yes	yes	12	19	236	27.06	no	22	0.66
1999-2000	1030	yes	69	Female	black	5110.62	135.339	yes	yes	no	yes	no	17	17	247	38.51	no	152	0.87
1999-2000	1031	yes	65	Male	black	3822.53	104.25	yes	yes	no	yes	yes	13	18	174	24.11	no	125	0.75
1999-2000	1085	yes	61	Male	black	3438.41	113.784	yes	no	yes	no	no	25	44	243	24.43	no	57	0.87
1999-2000	1177	yes	82	Male	white	6556.49	123.924	yes	no	yes	yes	yes	16	18	211	29.89	no	1	0.89
1999-2000	1229	yes	85	Female	white	7516.47	109.503	no	yes	no	yes	no	52	59	240	24.65	no	106	0.88
1999-2000	1276	yes	70	Female	black	6130.01	112.353	yes	yes	yes	no	yes	28	30	127	27.55	yes	242	0.87
1999-2000	1351	yes	81	Female	mexican americans	963.783	97.4521	no	yes	yes	no	yes	21	24	163	18.73	no	69	0.86
1999-2000	1374	yes	75	Male	black	2949.79	116.466	no	no	no	yes	yes	31	35	189	28.28	no	206	0.72
1999-2000	1382	yes	84	Male	white	6929.51	109.824	yes	yes	no	yes	yes	13	13	229	25.42	no	58	0.75
1999-2000	1400	yes	85	Female	white	8351.82	111.864	yes	no	no	no	yes	30	25	225	24.62	no	119	0.81
1999-2000	1511	yes	66	Male	black	5170.12	115.887	yes	yes	yes	no	yes	22	22	226	26.37	no	74	0.78
1999-2000	1532	yes	85	Male	white	5453.14	110.983	yes	yes	yes	yes	no	19	22	205	23.63	no	12	0.83
1999-2000	1634	yes	75	Female	white	16203.5	135.066	no	yes	no	no	no	28	31	200	36.54	yes	233	0.83
1999-2000	1805	yes	71	Female	white	21365.6	113.451	yes	yes	no	no	yes	20	20	209	22.16	no	135	0.78
1999-2000	1885	yes	80	Male	white	5995.57	98.2172	yes	yes	no	no	yes	10	20	216	21.65	no	6	0.55
1999-2000	1903	yes	85	Male	white	5423.28	108.633	yes	yes	no	no	yes	17	25	226	25.66	no	54	0.85
1999-2000	1963	yes	62	Male	white	16782.2	114.546	yes	yes	no	no	no	21	38	203	26.21	no	82	0.76
1999-2000	1999	yes	68	Male	white	9411.11	119.174	yes	no	no	yes	no	59	31	185	28.03	no	146	0.6
1999-2000	2057	yes	83	Male	white	6556.49	105.343	yes	yes	no	no	yes	14	20	147	23.82	no	154	0.87
1999-2000	2085	yes	74	Female	white	19500.7	109.323	yes	no	yes	yes	yes	21	39	171	32.12	no	16	0.8
1999-2000	2088	yes	47	Female	black	6543.54	109.574	no	yes	no	no	no	22	36	195	25.31	yes	238	0.81
1999-2000	2137	yes	81	Female	white	9851.24	128.155	no	yes	no	no	yes	13	17	234	34.18	no	94	0.44
1999-2000	2185	yes	73	Female	white	16371.4	127.411	yes	no	no	no	no	16	15	245	35.54	no	107	0.78
1999-2000	2231	yes	58	Male	white	28062.7	123.883	yes	no	no	no	no	15	20	178	26.6	yes	246	0.65
1999-2000	2336	yes	63	Female	white	18061.2	109.296	yes	yes	no	no	no	10	13	210	23.67	no	227	0.81
1999-2000	2391	yes	69	Female	black	7071.26	126.317	no	yes	yes	no	no	19	25	285	32.81	no	173	0.88
1999-2000	2473	yes	82	Female	white	40950.6	115.509	no	yes	yes	no	yes	11	18	211	29.02	no	74	0.83
1999-2000	2488	yes	81	Male	mexican americans	2180.32	109.265	yes	yes	no	no	no	12	18	180	24.41	no	94	0.83
1999-2000	2557	yes	78	Male	white	7593.9	104.8	yes	no	yes	yes	yes	23	20	158	22.8	no	2	0.8
1999-2000	2583	yes	70	Female	white	20107.7	121.543	no	yes	no	yes	no	17	17	223	32.01	no	41	0.85
1999-2000	2599	yes	85	Female	mexican americans	982.886	104.344	yes	yes	no	no	no	18	19	200	24	no	41	0.44
1999-2000	2700	yes	75	Female	white	20731.3	116.613	yes	yes	no	no	yes	20	23	298	23.63	no	51	0.71
1999-2000	2769	yes	76	Male	mexican americans	968.877	113.28	yes	yes	yes	no	no	14	17	281	25.77	no	77	0.77
1999-2000	2860	yes	48	Female	white	29233.8	115.477	yes	no	no	no	no	23	20	230	26.14	no	23	0.85
1999-2000	2924	yes	57	Female	white	26164.4	114.809	yes	no	no	no	no	20	21	289	23.32	yes	235	0.51
1999-2000	2929	yes	61	Female	mexican americans	1210.95	122.577	yes	yes	no	yes	no	24	24	169	27.74	no	171	0.48
1999-2000	2947	yes	75	Male	mexican americans	1762.3	114.524	yes	yes	no	no	no	23	19	225	27.21	no	141	0.82
1999-2000	3118	yes	79	Male	mexican americans	1471.73	116.658	no	yes	no	no	yes	28	37	228	25.94	no	230	0.87
1999-2000	3142	yes	61	Male	white	14604.8	109.052	yes	yes	yes	no	yes	12	31	261	22.67	no	26	0.79
1999-2000	3230	yes	62	Male	white	15731.9	106.335	yes	no	no	no	no	28	20	223	22.02	no	150	0.82
1999-2000	3265	yes	68	Male	black	3667.37	122.563	yes	yes	yes	yes	no	31	23	236	29.95	no	188	0.65
1999-2000	3278	yes	73	Male	white	9875.84	127.352	yes	yes	no	no	yes	17	28	163	33.33	no	87	0.64
1999-2000	3292	yes	77	Male	white	14516	115.845	yes	yes	yes	no	yes	20	26	211	27.96	no	27	0.84
1999-2000	3345	yes	81	Female	white	7804.41	109.495	yes	no	no	no	yes	13	21	181	21.58	no	18	0.88
1999-2000	3359	yes	65	Male	white	21020.6	111.211	yes	yes	yes	yes	yes	26	18	211	27.06	no	49	0.86
1999-2000	3514	yes	80	Male	black	4315.51	101.848	yes	yes	yes	no	yes	24	26	212	21.21	no	11	0.76
1999-2000	3618	yes	73	Male	black	3935.56	117.633	yes	yes	yes	yes	yes	15	15	230	31.28	no	27	0.55
1999-2000	3664	yes	82	Female	other	6494.21	118.933	no	yes	no	no	no	20	21	301	29.42	no	218	0.52
1999-2000	3743	yes	76	Female	mexican americans	1342.03	93.8376	yes	yes	no	yes	yes	13	16	168	20.79	yes	231	0.59
1999-2000	3757	yes	76	Male	white	14620.5	114.936	no	no	yes	no	yes	20	20	200	26.48	no	180	0.83
1999-2000	3829	yes	85	Female	white	39926.7	109.787	no	yes	no	no	yes	17	23	262	24.85	no	151	0.86
1999-2000	3870	yes	62	Male	black	3896.28	120.044	yes	yes	yes	no	no	56	51	227	28.45	yes	247	0.71
1999-2000	3884	yes	57	Female	black	8179.11	125.462	yes	no	no	no	no	9	12	205	32.33	no	233	0.59
1999-2000	3959	yes	46	Female	black	9252.6	152.011	no	no	yes	no	no	13	16	219	45.79	yes	244	0.88
1999-2000	3981	yes	82	Female	white	8185.59	116.562	yes	yes	yes	no	yes	16	20	205	26.2	no	126	0.65
1999-2000	4045	yes	84	Male	white	6825.6	112.75	yes	no	no	no	no	22	29	178	24.65	no	63	0.81
1999-2000	4108	yes	72	Male	white	9116.09	114.835	yes	no	no	no	yes	17	23	201	24.98	no	56	0.75
1999-2000	4303	yes	78	Male	black	3429.12	118.921	yes	yes	no	yes	yes	24	25	225	23.12	no	113	0.66
1999-2000	4459	yes	50	Male	black	8643.73	107.994	yes	no	no	yes	no	23	17	147	26.13	no	214	0.79
1999-2000	4574	yes	85	Male	white	4690.62	119.437	no	yes	no	no	yes	59	43	210	30.56	no	125	0.76
1999-2000	4579	yes	74	Female	white	14855.8	119.693	yes	no	no	yes	no	15	15	232	28.94	yes	245	0.87
1999-2000	4688	yes	60	Female	black	5605.98	147.748	yes	yes	no	yes	no	8	14	208	46.5	yes	245	0.85
1999-2000	4693	yes	40	Female	mexican americans	3717.75	127.309	no	no	no	no	no	32	30	228	30.93	yes	231	0.87
1999-2000	4838	yes	85	Female	white	9070.72	119.875	no	yes	no	no	yes	28	32	212	27.73	no	124	0.89
1999-2000	4974	yes	75	Female	black	5236.39	102.833	yes	yes	no	yes	yes	11	17	290	20.24	no	59	0.63
1999-2000	5013	yes	40	Female	black	7172.02	111.589	no	yes	no	no	no	22	18	189	25.49	yes	243	0.87
1999-2000	5086	yes	85	Female	mexican americans	1524.61	100.309	no	yes	no	no	yes	13	20	284	19.28	no	65	0.73
1999-2000	5164	yes	54	Female	white	28216.4	112.412	yes	yes	yes	no	no	16	18	295	19.82	no	125	0.67
1999-2000	5332	yes	70	Female	other	14430	119.462	no	yes	no	no	yes	15	22	294	29.06	yes	245	0.68
1999-2000	5447	yes	44	Female	black	10726.6	183.465	no	yes	yes	no	no	16	17	219	62.93	yes	229	0.88
1999-2000	5461	yes	79	Male	white	14219.9	111.223	yes	yes	yes	no	yes	25	27	276	27.72	no	87	0.7
1999-2000	5595	yes	75	Female	white	21305.4	118.625	yes	yes	no	no	yes	17	23	248	28.71	no	210	0.73
1999-2000	5623	yes	70	Male	white	12081.6	105.248	no	yes	no	no	yes	21	26	201	22.03	no	86	0.82
1999-2000	5630	yes	46	Male	mexican americans	8740.62	136.118	yes	yes	no	yes	no	33	26	228	38.09	no	150	0.84
1999-2000	5674	yes	85	Male	white	6531.16	105.189	no	yes	no	no	yes	11	16	232	23.61	no	121	0.79
1999-2000	5683	yes	76	Female	black	5178.67	108.559	yes	yes	no	yes	yes	13	16	159	25.23	no	136	0.68
1999-2000	5727	yes	76	Female	mexican americans	1081.9	116.261	no	yes	no	yes	yes	11	14	218	29.95	no	143	0.76
1999-2000	5961	yes	63	Female	black	3951.22	138.952	yes	no	no	yes	no	12	13	180	37.9	no	132	0.76
1999-2000	6085	yes	54	Male	white	25402.9	131.109	yes	yes	yes	no	no	39	31	217	35.14	no	208	0.87
1999-2000	6093	yes	52	Female	mexican americans	3963.55	123.116	no	no	no	yes	no	39	29	177	32.79	yes	230	0.64
1999-2000	6147	yes	70	Male	white	10239.3	119.846	yes	yes	no	no	no	22	20	259	28.32	no	91	0.73
1999-2000	6159	yes	51	Female	black	8974.46	124.503	yes	yes	no	no	no	14	17	237	29.15	yes	246	0.76
1999-2000	6226	yes	83	Male	white	10112.6	112.549	no	yes	yes	no	yes	15	21	206	24.57	no	66	0.79
1999-2000	6256	yes	52	Female	black	7042.93	124.704	no	yes	no	no	no	12	28	183	31.92	yes	237	0.87
1999-2000	6335	yes	66	Male	white	15122.7	91.234	yes	no	no	no	no	14	22	221	16.16	no	123	0.65
1999-2000	6448	yes	80	Female	white	5762.31	133.875	yes	yes	no	no	yes	18	21	167	38.06	no	190	0.81
1999-2000	6485	yes	70	Male	mexican americans	1302.95	101.979	yes	yes	no	no	no	17	21	259	18.87	no	112	0.89
1999-2000	6642	yes	75	Male	white	12625.8	120.105	yes	yes	yes	no	no	24	27	172	27.79	no	76	0.79
1999-2000	6646	yes	63	Male	white	17796.9	110.116	yes	yes	no	no	no	21	23	213	23.26	no	175	0.6
1999-2000	6861	yes	51	Male	black	9626.81	113.398	yes	yes	yes	yes	yes	18	21	187	29	no	128	0.76
1999-2000	7073	yes	81	Male	mexican americans	894.473	118.79	yes	yes	no	yes	no	17	22	174	25.52	no	43	0.53
1999-2000	7195	yes	63	Female	other	12680.6	117.848	no	yes	no	no	no	24	21	215	31.45	yes	246	0.88
1999-2000	7196	yes	69	Female	mexican americans	1486.97	105.209	no	no	no	no	no	24	27	244	19.44	yes	235	0.79
1999-2000	7205	yes	44	Male	white	14979.6	112.629	yes	yes	no	no	no	22	27	195	25.34	no	78	0.78
1999-2000	7231	yes	64	Male	black	3338.78	100.805	yes	no	no	yes	no	31	29	180	22.76	no	94	0.65
1999-2000	7269	yes	79	Male	mexican americans	877.443	118.033	yes	yes	no	no	yes	21	24	205	28.33	no	171	0.88
1999-2000	7275	yes	55	Female	white	27892.4	112.658	no	no	no	no	no	23	16	280	23.91	yes	241	0.87
1999-2000	7282	yes	77	Female	black	4617.72	105.174	yes	yes	no	no	yes	7	13	261	21.69	yes	241	0.82
1999-2000	7295	yes	68	Male	mexican americans	974.576	109.769	yes	yes	yes	no	no	25	25	239	25.45	no	67	0.48
1999-2000	7358	yes	73	Female	white	15054.2	106.89	yes	yes	no	no	no	18	26	182	23.87	yes	230	0.86
1999-2000	7487	yes	76	Female	white	18917	105.788	no	yes	yes	yes	yes	26	21	204	22.01	no	18	0.71
1999-2000	7659	yes	82	Male	white	5852.89	109.659	yes	yes	no	no	yes	10	20	181	24.57	no	131	0.5
1999-2000	7761	yes	69	Female	mexican americans	905.903	104.119	no	yes	no	yes	no	13	15	237	19.56	no	118	0.49
1999-2000	7823	yes	67	Male	black	5170.12	109.463	no	yes	yes	yes	no	18	18	177	25.31	no	108	0.86
1999-2000	7825	yes	76	Male	black	4613.26	113.844	yes	yes	no	yes	yes	19	29	219	25.24	no	15	0.64
1999-2000	7848	yes	83	Female	white	6310.43	125.919	no	yes	no	yes	no	20	20	129	30.24	no	199	0.89
1999-2000	7877	yes	65	Female	mexican americans	1081.9	116.791	no	yes	no	yes	yes	36	34	201	26.96	no	165	0.56
1999-2000	7932	yes	83	Female	white	9034.29	126.932	yes	no	yes	yes	yes	33	25	188	31.79	no	61	0.8
1999-2000	7979	yes	56	Female	black	10726.6	118.907	no	yes	no	no	no	17	14	165	30.38	yes	229	0.86
1999-2000	7993	yes	70	Male	white	10076.5	109.025	yes	yes	no	no	no	14	19	235	25.08	no	27	0.79
1999-2000	8028	yes	84	Female	mexican americans	1037.79	111.717	no	yes	no	no	yes	11	22	257	22.31	no	165	0.39
1999-2000	8168	yes	81	Male	white	4949.08	98.5118	yes	yes	yes	no	yes	25	32	214	18.58	no	45	0.72
1999-2000	8181	yes	81	Male	white	6556.49	108.023	yes	no	yes	yes	yes	19	18	222	24.53	no	103	0.89
1999-2000	8289	yes	76	Male	other	11478.2	113.138	yes	yes	no	yes	yes	28	19	177	27.93	no	112	0.71
1999-2000	8388	yes	62	Male	black	3485.19	112.631	yes	yes	no	no	no	23	27	167	26.94	no	100	0.76
1999-2000	8441	yes	72	Male	black	4484.3	122.584	yes	yes	no	no	no	27	29	162	33.96	no	169	0.8
1999-2000	8512	yes	85	Female	black	4617.72	120.129	no	yes	no	no	yes	9	17	224	31.32	no	141	0.76
1999-2000	8514	yes	78	Female	mexican americans	1190.78	120.164	no	yes	no	yes	yes	17	17	236	28.85	no	37	0.62
1999-2000	8532	yes	73	Female	white	17305.9	111.437	no	yes	yes	yes	yes	37	31	189	27.62	no	79	0.63
1999-2000	8629	yes	47	Female	mexican americans	2948.16	111.026	no	yes	no	no	no	34	38	232	23.23	yes	232	0.88
1999-2000	8734	yes	77	Female	mexican americans	1429.48	111.684	no	yes	no	no	no	11	16	218	26.82	no	33	0.67
1999-2000	8797	yes	44	Male	black	7507.63	94.4608	yes	yes	yes	no	no	19	31	118	19.38	no	58	0.58
1999-2000	8861	yes	61	Female	black	5110.62	139.206	yes	yes	no	yes	yes	11	16	180	40.69	no	130	0.81
1999-2000	8908	yes	64	Male	white	18205.1	114.075	yes	yes	yes	no	no	12	13	255	25.4	no	175	0.59
1999-2000	8931	yes	66	Male	mexican americans	825.166	120.5	yes	no	no	no	no	29	24	205	24.83	yes	238	0.89
1999-2000	9056	yes	69	Male	white	15081.7	106.894	yes	yes	yes	no	yes	16	21	255	20.41	no	120	0.73
1999-2000	9090	yes	81	Female	white	9985.79	102.507	yes	yes	no	no	yes	18	21	219	21.57	no	43	0.6
1999-2000	9181	yes	65	Male	black	2359.92	111.875	no	no	no	yes	yes	14	11	267	27.41	no	176	0.76
1999-2000	9206	yes	70	Male	white	15104.3	111.728	yes	no	yes	no	no	16	20	261	24.84	no	205	0.79
1999-2000	9303	yes	74	Female	black	4635.11	124.321	yes	yes	no	no	no	20	22	244	31.47	no	220	0.84
1999-2000	9463	yes	73	Male	mexican americans	1027.37	98.5035	yes	yes	no	yes	yes	19	33	278	22.62	no	111	0.84
1999-2000	9696	yes	81	Female	white	6570.04	128.733	no	yes	no	no	yes	15	18	141	34.73	no	164	0.72
1999-2000	9840	yes	74	Female	mexican americans	1381.52	122.155	no	yes	yes	no	yes	44	34	283	26.05	no	29	0.8
1999-2000	9842	yes	79	Female	mexican americans	1360.75	124.869	yes	yes	yes	no	yes	19	20	206	31.49	no	24	0.83
2001-2002	9973	yes	63	Female	mexican americans	2915.42	109.938	yes	no	no	no	no	11	15	206	26.6	yes	212	0.86
2001-2002	10106	yes	70	Male	mexican americans	1079.49	113.137	no	yes	yes	yes	yes	20	25	275	26.5	no	183	0.77
2001-2002	10168	yes	70	Male	mexican americans	664.048	94.5909	yes	no	no	no	yes	11	49	172	18.86	no	69	0.82
2001-2002	10381	yes	54	Female	white	21031.9	90.6208	yes	no	no	no	no	25	41	254	19.21	yes	219	0.88
2001-2002	10393	yes	84	Female	white	7453.93	96.8911	yes	yes	no	no	yes	15	23	254	20.71	no	16	0.89
2001-2002	10437	yes	74	Male	white	5611.77	102.81	yes	yes	yes	no	yes	19	19	174	19.32	no	75	0.56
2001-2002	10494	yes	78	Male	white	14217.3	109.841	yes	yes	yes	yes	no	22	34	617	26.33	no	1	0.85
2001-2002	10519	yes	82	Male	mexican americans	6256.54	102.196	no	yes	no	no	no	18	20	194	21.37	no	112	0.62
2001-2002	10522	yes	73	Male	white	10529.1	115.887	yes	yes	yes	no	yes	16	20	145	31.09	no	85	0.57
2001-2002	10620	yes	71	Male	white	12070.8	104.512	yes	yes	no	no	no	36	28	156	23.32	no	97	0.84
2001-2002	10844	yes	53	Female	black	12421.5	123.167	yes	yes	yes	yes	yes	21	15	189	34.13	no	173	0.66
2001-2002	10926	yes	73	Female	white	16290.2	124.02	no	yes	no	no	yes	36	33	231	32.99	yes	223	0.84
2001-2002	10999	yes	71	Female	black	4357.98	109.101	no	yes	no	yes	yes	17	17	231	26.6	no	105	0.71
2001-2002	11118	yes	80	Male	white	4475.44	110.338	yes	no	yes	no	yes	18	19	208	26.59	no	57	0.69
2001-2002	11285	yes	77	Female	white	11558.9	97.3802	yes	yes	no	no	yes	25	43	224	19.87	no	209	0.8
2001-2002	11303	yes	58	Male	white	10656	108.77	yes	no	yes	no	no	29	29	177	25.55	no	121	0.71
2001-2002	11345	yes	62	Female	black	6936.48	137.159	no	yes	no	no	no	17	21	249	39.29	yes	213	0.82
2001-2002	11423	yes	64	Female	mexican americans	1912.88	123.845	no	yes	no	no	yes	43	62	255	33.27	yes	217	0.88
2001-2002	11426	yes	75	Male	black	3846.79	112.734	yes	yes	no	no	no	14	19	218	25.45	no	30	0.5
2001-2002	11507	yes	85	Male	mexican americans	1075.53	103.405	yes	yes	no	yes	yes	24	23	240	22.78	no	85	0.88
2001-2002	11543	yes	75	Male	black	3040.02	124.781	yes	yes	no	no	yes	13	15	163	36.77	no	37	0.66
2001-2002	11549	yes	82	Male	white	6005.22	101.184	yes	yes	yes	no	yes	7	18	152	20.84	no	49	0.68
2001-2002	11608	yes	78	Female	black	4605.05	114.638	yes	yes	no	yes	no	12	23	241	25.14	no	78	0.85
2001-2002	11634	yes	52	Female	white	25961.4	109.492	yes	no	no	no	no	18	21	194	24.89	yes	218	0.89
2001-2002	11696	yes	75	Female	white	15524.9	102.272	no	yes	no	no	yes	14	15	136	22.76	no	92	0.44
2001-2002	11756	yes	63	Male	black	3146.78	133.553	yes	yes	yes	yes	yes	22	18	287	37.46	no	184	0.64
2001-2002	11786	yes	63	Male	other	2415.49	122.038	yes	no	no	yes	no	23	20	209	28.09	yes	218	0.78
2001-2002	11882	yes	45	Male	black	5191.3	111.095	yes	no	no	no	no	43	26	164	26.87	yes	225	0.81
2001-2002	11926	yes	78	Male	white	13695.5	116.156	no	yes	yes	yes	yes	14	19	175	27.31	no	67	0.49
2001-2002	11950	yes	85	Female	white	7854.1	113.239	no	yes	no	no	yes	24	28	216	29.2	no	128	0.74
2001-2002	11972	yes	85	Female	white	7946.6	118.299	no	yes	no	no	yes	13	19	262	28.83	no	47	0.42
2001-2002	11995	yes	79	Male	white	10435.6	109.772	yes	yes	yes	no	no	14	19	137	27.08	no	110	0.65
2001-2002	12138	yes	64	Male	black	4078	136.953	no	yes	yes	yes	yes	23	25	175	42.48	no	141	0.83
2001-2002	12217	yes	84	Female	white	7926.24	108.562	no	yes	no	no	yes	13	25	236	24.08	no	82	0.89
2001-2002	12276	yes	69	Female	black	4703.42	112.356	yes	yes	no	no	yes	18	25	168	26.17	no	200	0.68
2001-2002	12371	yes	62	Male	black	2792.43	115.999	yes	yes	no	yes	no	20	19	118	32.85	no	144	0.43
2001-2002	12429	yes	85	Male	white	4469.22	130.753	yes	no	no	no	no	17	18	179	38.33	no	144	0.69
2001-2002	12469	yes	46	Female	white	26793.8	119.253	no	no	no	no	no	16	14	161	31.81	yes	227	0.84
2001-2002	12510	yes	65	Female	white	14109.6	109.586	yes	no	yes	no	yes	14	15	194	23.26	yes	204	0.84
2001-2002	12511	yes	69	Male	white	13584.5	120.012	yes	yes	no	no	yes	22	33	223	30.14	no	41	0.84
2001-2002	12676	yes	85	Female	black	5180.69	110.846	no	yes	no	no	yes	11	16	194	30.5	no	73	0.87
2001-2002	12722	yes	76	Female	white	18319	95.9331	no	no	no	no	no	19	29	180	20.72	no	212	0.86
2001-2002	12745	yes	75	Male	white	9299.55	120.218	yes	yes	yes	yes	yes	15	16	263	27.88	yes	210	0.5
2001-2002	12817	yes	69	Female	white	13244.8	108.26	yes	yes	no	yes	no	21	22	207	26.49	no	63	0.88
2001-2002	12891	yes	84	Female	white	9867.13	121.257	no	yes	yes	no	yes	18	21	210	32.69	no	23	0.67
2001-2002	13027	yes	75	Female	white	10044.7	123.533	yes	no	no	no	no	16	20	196	31.23	no	66	0.62
2001-2002	13044	yes	85	Female	black	5381.83	115.268	yes	yes	no	no	no	17	25	204	29.99	no	140	0.84
2001-2002	13056	yes	70	Female	mexican americans	2519.85	123.033	no	yes	no	yes	no	15	24	214	31.4	no	58	0.78
2001-2002	13086	yes	74	Male	black	2511.85	103.906	yes	yes	yes	yes	no	11	13	194	23.9	no	61	0.73
2001-2002	13109	yes	76	Female	white	13742.5	116.531	yes	yes	no	no	no	18	18	295	27.4	no	103	0.53
2001-2002	13215	yes	59	Female	white	27029.9	123.599	yes	yes	no	no	no	25	22	245	30.08	yes	218	0.8
2001-2002	13247	yes	80	Male	mexican americans	2817.81	110.548	yes	no	no	no	no	11	16	205	22.69	no	132	0.87
2001-2002	13269	yes	72	Male	white	7647.18	116.299	yes	no	no	yes	no	17	20	188	29.77	no	46	0.66
2001-2002	13363	yes	66	Male	white	15174.8	103.924	yes	no	no	no	no	26	33	325	21.45	no	69	0.78
2001-2002	13366	yes	70	Male	white	11762.7	107.048	yes	yes	yes	no	yes	37	32	148	28.82	no	110	0.87
2001-2002	13601	yes	49	Male	black	5540.78	121.792	yes	yes	yes	yes	no	19	15	248	33.52	no	104	0.67
2001-2002	13715	yes	60	Female	black	6865.75	128.148	yes	yes	yes	yes	yes	22	20	249	32.85	yes	226	0.89
2001-2002	13751	yes	71	Female	mexican americans	1213.19	130.599	yes	yes	yes	yes	yes	14	17	149	36.49	no	147	0.64
2001-2002	13867	yes	81	Male	mexican americans	2299.07	114.206	yes	yes	no	yes	yes	19	18	226	27.88	no	57	0.87
2001-2002	13936	yes	74	Male	mexican americans	775.369	115.256	yes	yes	yes	no	yes	13	20	152	31.63	no	15	0.73
2001-2002	13958	yes	85	Female	black	5775.45	102.63	no	yes	yes	yes	yes	11	17	236	25.35	yes	221	0.53
2001-2002	14069	yes	61	Male	white	19153.5	114.767	yes	no	no	yes	yes	18	22	127	32.19	no	91	0.42
2001-2002	14237	yes	84	Female	other	6101.71	101.195	no	yes	no	no	yes	18	27	196	20.38	no	131	0.71
2001-2002	14347	yes	62	Female	black	6302.68	102.062	yes	yes	yes	no	yes	11	19	237	24.52	no	115	0.63
2001-2002	14348	yes	81	Male	white	5702.26	104.366	yes	no	no	no	no	13	17	174	22.56	no	130	0.62
2001-2002	14363	yes	40	Female	white	30961	116.757	yes	no	no	no	no	14	17	163	30.67	yes	206	0.83
2001-2002	14402	yes	74	Male	black	3846.79	92.3832	yes	yes	no	no	no	14	21	191	16.85	no	50	0.88
2001-2002	14556	yes	81	Male	white	4901.32	102.292	yes	yes	no	no	no	13	18	203	20.65	no	66	0.82
2001-2002	14595	yes	67	Female	white	15417.4	110.242	no	yes	no	no	yes	47	48	204	25.76	no	188	0.87
2001-2002	14760	yes	63	Female	white	15366	133.416	no	yes	no	no	no	23	24	225	36.35	yes	220	0.89
2001-2002	14770	yes	57	Male	mexican americans	5181.45	112.353	yes	no	yes	no	no	20	25	152	27.66	yes	217	0.87
2001-2002	14822	yes	84	Male	white	5752.54	107.238	yes	yes	no	no	no	24	21	198	24.1	no	82	0.68
2001-2002	14852	yes	67	Female	other	21907.9	100.192	yes	yes	no	yes	yes	13	16	212	19.72	no	124	0.86
2001-2002	14918	yes	79	Male	white	6085.24	100.075	yes	no	no	no	yes	14	22	223	20.25	no	125	0.72
2001-2002	14990	yes	75	Male	white	4210.72	126.614	yes	yes	yes	no	yes	38	50	276	32.05	no	49	0.62
2001-2002	14999	yes	60	Female	white	13217.8	135.53	yes	yes	yes	yes	yes	12	13	187	40.39	no	115	0.28
2001-2002	15073	yes	70	Female	black	6054.57	127.864	no	yes	no	no	yes	18	20	223	35.01	no	70	0.35
2001-2002	15303	yes	84	Female	white	9048.87	89.2415	no	yes	no	no	no	19	38	157	18.95	no	101	0.82
2001-2002	15313	yes	85	Female	white	6530.62	113.338	yes	yes	yes	no	yes	14	22	209	26.9	no	91	0.89
2001-2002	15315	yes	67	Male	black	3291.63	118.774	no	no	no	yes	no	41	28	206	29.24	yes	211	0.62
2001-2002	15401	yes	50	Male	white	27390.9	98.9637	yes	yes	no	no	yes	22	24	128	18.03	no	26	0.78
2001-2002	15479	yes	85	Male	other	5812.25	110.594	no	yes	yes	no	no	19	21	188	25.93	no	77	0.88
2001-2002	15516	yes	71	Male	white	13045.8	115.641	yes	yes	no	no	yes	17	16	199	27.62	yes	219	0.48
2001-2002	15640	yes	70	Female	other	16408.1	113.948	yes	yes	yes	no	no	23	29	164	28.47	no	189	0.73
2001-2002	15702	yes	85	Female	black	4362.24	107.939	no	yes	no	no	yes	19	25	224	22.61	no	100	0.45
2001-2002	15771	yes	85	Female	mexican americans	2535.06	113.595	no	yes	yes	no	yes	12	18	282	28.27	no	145	0.78
2001-2002	15840	yes	71	Female	mexican americans	1912.88	113.787	yes	no	no	no	yes	26	29	222	23.17	no	207	0.57
2001-2002	15844	yes	82	Male	other	3709.84	110.421	no	no	yes	no	yes	13	18	192	25.03	no	166	0.8
2001-2002	15863	yes	81	Female	black	4802.71	111.222	no	yes	no	yes	no	18	28	211	26.27	no	129	0.64
2001-2002	15876	yes	66	Female	mexican americans	1325.05	123.019	yes	yes	no	no	no	25	28	214	29.73	no	81	0.8
2001-2002	15892	yes	77	Female	white	14480.1	104.805	yes	yes	no	no	yes	16	26	195	22.18	no	57	0.55
2001-2002	15904	yes	78	Female	black	4013.14	121.451	no	yes	yes	no	no	25	47	251	34.79	no	53	0.69
2001-2002	15954	yes	74	Male	white	12030.8	120.551	yes	yes	no	no	yes	28	33	136	32.03	no	12	0.85
2001-2002	15956	yes	62	Male	white	18955.2	126.247	yes	no	no	no	no	17	24	294	32.53	yes	223	0.73
2001-2002	15970	yes	68	Female	white	15848.3	114.562	no	yes	no	no	no	15	16	247	26.15	no	161	0.76
2001-2002	16000	yes	72	Female	white	19411.5	120.898	no	yes	no	no	no	16	22	216	30.19	no	100	0.85
2001-2002	16005	yes	82	Female	white	9254.31	105.793	no	yes	no	no	no	22	23	234	24.69	no	89	0.84
2001-2002	16025	yes	75	Male	white	8378.97	114.42	yes	yes	no	no	yes	18	26	200	27.17	no	61	0.75
2001-2002	16146	yes	78	Male	white	11667	115.675	yes	yes	no	no	no	14	22	225	29.44	no	154	0.82
2001-2002	16215	yes	57	Female	white	25867.6	127.537	yes	yes	yes	no	no	17	19	242	29.93	yes	220	0.76
2001-2002	16295	yes	77	Male	black	3627.97	113.547	yes	yes	no	no	yes	12	18	268	26.64	no	72	0.54
2001-2002	16423	yes	58	Female	black	11340.9	141.908	no	no	no	no	no	20	18	190	42.32	no	119	0.77
2001-2002	16561	yes	85	Female	white	6150.11	103.39	no	yes	no	no	yes	29	28	268	21.71	no	99	0.57
2001-2002	16637	yes	75	Female	white	17816.2	93.1458	yes	yes	no	no	yes	17	23	205	18.42	no	158	0.59
2001-2002	16661	yes	50	Male	black	10378.5	116.648	yes	yes	yes	yes	yes	22	21	222	31.45	yes	223	0.84
2001-2002	16664	yes	65	Female	black	7420.73	135.142	no	yes	no	no	no	34	45	259	36.61	no	156	0.89
2001-2002	16672	yes	85	Male	white	6460.04	110.635	yes	yes	no	no	yes	12	25	196	23.44	no	14	0.89
2001-2002	16878	yes	54	Female	white	22655.1	106.203	yes	yes	no	no	no	12	19	183	23.8	yes	223	0.85
2001-2002	17042	yes	68	Male	white	16182	105.644	yes	yes	yes	no	no	18	18	199	23.26	no	219	0.61
2001-2002	17095	yes	80	Male	white	8532.71	109.591	yes	yes	yes	no	yes	16	15	247	28.46	no	15	0.85
2001-2002	17096	yes	71	Female	black	5301.67	131.477	yes	yes	yes	yes	yes	12	16	207	39.45	no	31	0.71
2001-2002	17251	yes	85	Female	white	7628.87	116.071	no	yes	no	yes	yes	15	20	227	31.66	no	30	0.89
2001-2002	17301	yes	61	Male	black	3455.11	109.384	yes	yes	yes	yes	yes	19	19	268	25.27	no	119	0.59
2001-2002	17414	yes	63	Male	white	9893.56	112.039	yes	no	no	no	no	19	21	138	24.19	no	162	0.8
2001-2002	17423	yes	70	Male	white	5420.27	98.3082	yes	yes	yes	yes	no	15	22	235	18.41	no	132	0.79
2001-2002	17439	yes	66	Female	white	17602.4	139.545	yes	yes	no	yes	no	20	22	190	40.77	no	214	0.86
2001-2002	17632	yes	65	Female	white	10802.1	116.083	yes	yes	no	no	yes	16	18	201	24.82	no	206	0.75
2001-2002	17636	yes	66	Male	black	2443.09	116.317	no	yes	no	no	yes	19	19	218	31.24	no	61	0.71
2001-2002	17804	yes	53	Male	white	35496.6	118.65	yes	yes	yes	no	yes	13	20	307	31.08	no	6	0.84
2001-2002	17890	yes	68	Female	white	11211	118.803	no	yes	no	no	no	27	40	255	32.05	no	190	0.88
2001-2002	17949	yes	80	Male	white	5862.9	120.483	yes	yes	yes	no	no	28	23	167	33.51	no	151	0.57
2001-2002	18059	yes	69	Male	black	3966.61	117.541	yes	yes	yes	yes	no	19	22	170	31.97	no	86	0.86
2001-2002	18114	yes	72	Female	white	18197.2	95.9313	yes	yes	yes	no	yes	8	16	194	19	no	42	0.87
2001-2002	18224	yes	72	Male	mexican americans	1308.7	105.687	yes	no	no	yes	no	24	21	182	25.65	no	63	0.6
2001-2002	18269	yes	85	Female	black	4239.6	105.596	no	yes	no	no	yes	16	25	184	24.25	no	9	0.77
2001-2002	18289	yes	60	Female	black	6913.25	135.763	no	yes	no	no	yes	23	21	165	40.39	yes	223	0.74
2001-2002	18413	yes	71	Male	white	13046.6	111.268	yes	yes	yes	yes	yes	16	20	138	24.61	no	122	0.78
2001-2002	18448	yes	49	Female	white	41783.1	111.609	yes	no	no	no	no	22	19	216	25.5	yes	205	0.78
2001-2002	18459	yes	70	Female	black	4842.42	115.118	no	yes	no	no	no	20	26	198	27.48	yes	210	0.82
2001-2002	18533	yes	54	Male	white	35058.9	128.704	no	yes	no	yes	yes	24	20	225	34.04	yes	216	0.87
2001-2002	18551	yes	68	Male	white	17628.3	125.399	yes	yes	no	yes	no	17	22	166	31.3	no	170	0.83
2001-2002	18573	yes	62	Female	mexican americans	1210.32	103.707	no	no	no	no	no	93	70	191	25.93	yes	210	0.82
2001-2002	18631	yes	77	Female	black	4550.81	110.125	no	yes	yes	yes	yes	37	25	183	28.28	no	12	0.74
2001-2002	18726	yes	85	Female	white	9192.77	111.624	yes	yes	yes	no	yes	3	18	282	26.49	no	25	0.23
2001-2002	18741	yes	80	Male	white	3657.07	116.683	yes	yes	no	yes	yes	21	25	217	28.41	no	154	0.88
2001-2002	18781	yes	81	Male	white	4054.16	123.937	yes	yes	yes	no	yes	18	25	119	33.84	no	77	0.86
2001-2002	18782	yes	85	Female	white	6996.22	117.341	yes	yes	no	yes	yes	14	18	232	30.82	no	13	0.86
2001-2002	18823	yes	64	Female	white	9633.76	106.505	yes	no	no	no	no	16	25	273	20.85	yes	206	0.82
2001-2002	18885	yes	71	Male	black	2664.55	110.306	no	yes	no	no	no	20	28	200	28.99	no	102	0.86
2001-2002	18958	yes	82	Male	white	7868.38	111.067	no	yes	no	yes	yes	20	23	181	26.95	no	128	0.73
2001-2002	19028	yes	85	Male	white	3094.51	113.771	yes	yes	no	no	no	17	27	165	25.23	no	24	0.47
2001-2002	19040	yes	67	Female	white	18305.4	96.6966	yes	yes	yes	no	no	23	29	224	19.65	no	115	0.81
2001-2002	19045	yes	71	Male	black	2785.68	118.884	yes	yes	no	yes	no	38	25	177	27.04	yes	204	0.46
2001-2002	19056	yes	63	Male	black	3434.05	113.718	yes	yes	yes	no	yes	47	49	222	22.79	no	24	0.78
2001-2002	19115	yes	73	Male	white	13913.2	122.609	yes	yes	yes	no	yes	22	29	220	29.12	no	133	0.66
2001-2002	19133	yes	85	Female	white	9589.32	110.659	no	yes	no	yes	yes	19	19	205	23.05	no	31	0.87
2001-2002	19160	yes	77	Female	white	14175.5	123.288	yes	yes	no	yes	no	22	19	217	29.09	no	105	0.8
2001-2002	19291	yes	85	Female	white	7107.15	106.279	yes	yes	no	no	yes	17	26	246	20.9	no	63	0.29
2001-2002	19340	yes	70	Female	other	3511.08	128.091	yes	yes	no	no	no	15	21	221	35.8	yes	224	0.87
2001-2002	19359	yes	68	Female	mexican americans	1037.45	116.009	no	yes	no	no	yes	22	25	250	28.2	yes	217	0.64
2001-2002	19406	yes	57	Male	black	9743.7	111.246	yes	no	no	no	no	21	19	238	26.05	yes	226	0.68
2001-2002	19452	yes	48	Female	mexican americans	3464.76	121.917	no	yes	no	yes	yes	44	27	254	31.67	yes	217	0.87
2001-2002	19485	yes	59	Male	white	9947.55	116.43	yes	yes	no	no	no	21	22	208	29.79	yes	214	0.88
2001-2002	19491	yes	80	Male	white	7639.46	115.927	yes	yes	yes	no	yes	24	33	178	27.95	no	46	0.73
2001-2002	19525	yes	55	Female	white	21587.5	103.284	yes	no	no	no	yes	22	31	309	20.4	no	63	0.82
2001-2002	19563	yes	79	Female	white	19141.1	121.623	yes	yes	no	no	no	17	25	200	31.56	no	159	0.76
2001-2002	19658	yes	85	Female	white	9045.19	114.552	yes	no	yes	no	yes	16	23	220	29.32	no	113	0.57
2001-2002	19823	yes	66	Male	black	2785.68	106.882	no	yes	no	yes	no	20	24	202	21.51	yes	204	0.67
2001-2002	19868	yes	42	Male	white	40163.7	127.656	no	no	no	no	yes	27	23	177	35.68	yes	222	0.89
2001-2002	19891	yes	81	Male	white	7207.15	111.931	no	yes	no	yes	yes	31	28	200	28.08	no	20	0.47
2001-2002	19959	yes	68	Female	mexican americans	1912.88	118.608	yes	yes	no	yes	no	35	30	217	28.84	yes	219	0.85
2001-2002	20101	yes	81	Female	mexican americans	1430.54	110.195	no	yes	no	no	no	17	23	199	25.41	no	130	0.87
2001-2002	20145	yes	80	Male	white	5907.17	116.368	no	no	no	no	no	15	17	164	28.12	no	184	0.58
2001-2002	20196	yes	61	Female	white	14046.4	124.695	yes	yes	no	no	no	30	28	192	31.16	yes	205	0.87
2001-2002	20219	yes	74	Female	white	19603.9	125.173	yes	yes	yes	no	no	23	26	213	32.5	no	45	0.84
2001-2002	20226	yes	64	Male	black	3543.88	97.6722	yes	no	no	no	no	17	20	304	18.87	no	30	0.43
2001-2002	20250	yes	73	Female	white	17458.6	130.291	yes	yes	yes	yes	yes	12	17	223	42.61	no	178	0.72
2001-2002	20362	yes	55	Male	black	9752.06	91.1286	yes	no	no	no	no	33	44	165	18.61	no	166	0.86
2001-2002	20496	yes	77	Male	white	12552.4	121.445	yes	yes	yes	no	yes	10	11	145	27.7	no	61	0.77
2001-2002	20547	yes	72	Male	white	14256.9	130.191	yes	yes	no	no	no	23	26	163	33.29	no	112	0.75
2001-2002	20554	yes	72	Female	white	15032.7	121.897	yes	yes	yes	no	yes	17	20	213	30.45	no	52	0.71
2001-2002	20596	yes	84	Female	white	7853.79	110.155	no	yes	no	no	yes	21	29	205	25.9	no	142	0.86
2001-2002	20602	yes	84	Female	white	7822.57	115.69	no	no	no	no	yes	20	23	254	32.17	no	84	0.66
2001-2002	20606	yes	75	Male	white	5383.9	108.202	yes	yes	no	no	no	17	21	196	24.62	no	149	0.77
2001-2002	20668	yes	81	Male	white	6722.11	105.194	no	yes	yes	no	no	19	26	149	22.21	no	129	0.83
2001-2002	20689	yes	64	Male	white	16026.9	126.383	yes	yes	no	yes	yes	19	22	189	31.23	no	167	0.87
2001-2002	20830	yes	85	Female	white	6992.47	101.994	no	yes	yes	no	no	19	23	194	25.13	no	79	0.89
2001-2002	20870	yes	85	Male	white	6360.31	108.934	yes	yes	yes	no	yes	19	31	215	22.58	no	67	0.59
2001-2002	20896	yes	71	Male	white	9347.37	115.382	no	no	yes	yes	no	23	24	148	24.45	no	190	0.74
2001-2002	20904	yes	64	Female	white	17654.3	118.759	yes	yes	no	no	no	21	20	185	31.2	no	57	0.82
2001-2002	20999	yes	85	Male	white	4329.96	115.449	no	yes	yes	yes	no	18	25	208	28.54	no	18	0.56
2003-2004	21039	yes	84	Female	white	6189.7	121.634	yes	no	no	no	yes	18	18	156	33.51	no	143	0.68
2003-2004	21050	yes	69	Male	white	21851.6	119.198	yes	yes	yes	yes	no	21	20	152	29.54	no	111	0.86
2003-2004	21083	yes	80	Female	mexican americans	1722.52	106.695	no	yes	no	no	yes	20	19	245	24.85	no	121	0.8
2003-2004	21111	yes	85	Female	other	7026.27	101.515	no	yes	no	no	yes	17	25	254	24.62	yes	183	0.88
2003-2004	21143	yes	65	Male	white	21731.3	125.051	yes	yes	yes	yes	yes	17	19	265	36.94	no	34	0.77
2003-2004	21199	yes	85	Male	black	5128.42	122.117	yes	yes	no	yes	yes	19	23	204	31.81	no	47	0.62
2003-2004	21270	yes	85	Female	white	7765.57	115.701	no	yes	yes	yes	yes	20	29	184	30.33	no	19	0.49
2003-2004	21295	yes	70	Female	other	10012.5	108.139	no	yes	yes	yes	no	24	25	183	24.37	no	168	0.68
2003-2004	21300	yes	83	Female	white	7652.36	122.264	no	yes	yes	no	yes	19	20	186	29.8	no	60	0.89
2003-2004	21384	yes	67	Male	white	19683.4	131.489	yes	yes	yes	no	no	26	25	207	38.75	no	104	0.49
2003-2004	21391	yes	77	Male	mexican americans	2024.08	119.107	yes	yes	yes	yes	yes	25	25	174	29.72	no	88	0.54
2003-2004	21404	yes	79	Female	white	15673.3	108.986	yes	yes	yes	yes	no	12	16	285	24.61	no	136	0.58
2003-2004	21455	yes	84	Male	white	6001.25	108.281	yes	yes	yes	no	yes	41	41	187	26.14	no	30	0.69
2003-2004	21472	yes	45	Male	black	9708.29	107.212	no	yes	no	no	no	21	20	299	23.11	yes	189	0.68
2003-2004	21512	yes	51	Female	white	34313.8	109.954	no	yes	no	no	no	27	28	209	21.28	yes	199	0.88
2003-2004	21537	yes	83	Female	white	8075.99	115.063	no	yes	no	no	yes	15	20	223	30.14	no	81	0.55
2003-2004	21557	yes	85	Female	white	9466.19	113.539	no	yes	yes	no	yes	16	21	186	23.07	no	56	0.56
2003-2004	21874	yes	66	Male	black	4018.23	130.575	no	yes	yes	yes	yes	21	24	272	37.45	no	143	0.56
2003-2004	21928	yes	40	Male	black	7721.63	129.279	no	no	no	no	no	44	28	336	31.96	yes	180	0.69
2003-2004	21934	yes	71	Male	mexican americans	801.172	112.634	yes	yes	no	yes	no	20	21	172	29.44	no	179	0.88
2003-2004	21993	yes	85	Male	black	4706.03	99.4601	yes	yes	no	no	yes	11	27	270	19.12	no	0	0.68
2003-2004	22018	yes	71	Male	mexican americans	892.012	119.266	no	yes	no	no	no	35	26	283	30.56	no	127	0.89
2003-2004	22024	yes	71	Female	white	15054.3	119.109	yes	yes	no	no	yes	21	23	169	33.04	no	90	0.44
2003-2004	22058	yes	67	Male	mexican americans	1145.43	132.808	yes	yes	no	yes	no	27	27	186	33	yes	192	0.76
2003-2004	22110	yes	71	Male	mexican americans	1454.48	101.69	yes	yes	no	no	no	16	22	164	21.79	no	137	0.73
2003-2004	22231	yes	80	Male	white	6134.13	119.835	yes	yes	yes	no	yes	23	29	255	26.07	no	13	0.65
2003-2004	22245	yes	85	Male	mexican americans	1454.48	87.4019	no	yes	no	no	yes	8	21	133	18.23	no	18	0.76
2003-2004	22254	yes	58	Female	white	15901.9	121.727	yes	yes	yes	yes	yes	22	21	242	29.02	no	63	0.87
2003-2004	22333	yes	68	Male	black	5072.92	108.885	yes	no	yes	yes	yes	25	26	260	24.46	no	103	0.79
2003-2004	22339	yes	50	Female	other	9430.24	116.433	yes	no	no	no	no	21	19	222	27.2	no	169	0.73
2003-2004	22346	yes	85	Female	white	6907.82	107.479	yes	yes	no	no	yes	15	25	160	27.79	no	20	0.45
2003-2004	22349	yes	85	Male	white	2880.46	115.372	yes	no	yes	no	no	10	17	197	25.29	no	56	0.74
2003-2004	22369	yes	56	Female	black	9700.69	119.169	yes	yes	no	no	yes	20	25	250	31.3	yes	183	0.89
2003-2004	22374	yes	85	Male	white	6566.62	109.88	yes	no	yes	no	no	12	15	126	26.34	no	83	0.72
2003-2004	22546	yes	75	Female	black	6165.8	101.838	no	yes	no	no	no	15	17	245	22.42	yes	196	0.76
2003-2004	22554	yes	63	Male	white	9332.69	118.119	no	no	yes	yes	no	22	25	173	30.72	no	140	0.75
2003-2004	22557	yes	65	Male	white	6475	111.1	yes	yes	no	no	no	18	21	154	28.54	no	99	0.49
2003-2004	22638	yes	73	Female	white	18077.9	113.38	yes	yes	no	yes	no	13	16	165	29.07	no	24	0.42
2003-2004	22671	yes	43	Female	white	34240.9	160.633	no	yes	no	no	no	28	24	184	54.1	yes	195	0.89
2003-2004	22698	yes	43	Male	white	14213	123.114	yes	yes	no	yes	yes	102	69	194	35.1	yes	189	0.53
2003-2004	22719	yes	69	Male	other	5241.08	93.4748	yes	yes	yes	no	no	13	24	193	21.48	no	7	0.67
2003-2004	22724	yes	48	Female	black	9801.17	118.974	no	yes	no	no	yes	33	25	166	31.95	yes	188	0.87
2003-2004	22750	yes	44	Female	black	10431.3	121.418	yes	no	no	no	no	16	21	194	34.37	yes	189	0.88
2003-2004	22781	yes	73	Male	white	10159	90.4849	yes	no	yes	no	no	22	25	138	18.25	no	39	0.78
2003-2004	22784	yes	82	Female	black	6768.55	112.247	no	yes	no	no	no	22	26	183	25.97	no	185	0.85
2003-2004	22822	yes	72	Female	mexican americans	1442.27	105.924	yes	yes	yes	no	yes	16	16	205	28.15	no	154	0.4
2003-2004	22828	yes	85	Male	white	7616.72	107.692	yes	yes	yes	no	yes	15	23	230	25.97	no	20	0.56
2003-2004	22837	yes	85	Female	white	7766.77	101.487	no	yes	no	no	yes	21	25	246	24.52	no	77	0.76
2003-2004	23119	yes	80	Male	white	6834.68	113.569	yes	yes	yes	no	no	14	17	219	29.89	no	48	0.78
2003-2004	23138	yes	72	Female	white	15406	116.777	yes	yes	no	no	yes	13	17	136	28.75	no	101	0.58
2003-2004	23168	yes	68	Male	white	17400.3	116.86	yes	yes	yes	no	no	21	18	189	28.37	yes	185	0.81
2003-2004	23375	yes	75	Male	white	10740	125.285	yes	yes	yes	no	yes	31	33	217	31.45	no	24	0.78
2003-2004	23422	yes	64	Female	white	18544.8	121.29	no	yes	no	no	no	17	21	195	31.34	yes	184	0.87
2003-2004	23605	yes	85	Male	white	3737.27	104.126	yes	yes	yes	no	no	19	29	277	20.82	no	117	0.55
2003-2004	23650	yes	73	Male	white	5497.72	95.7761	yes	no	no	yes	no	20	23	188	22.62	no	30	0.58
2003-2004	23702	yes	83	Male	other	2685.49	94.9088	no	no	no	yes	yes	22	23	165	24.69	yes	190	0.52
2003-2004	23705	yes	70	Female	white	14138.5	111.954	no	yes	yes	yes	no	16	17	199	26.93	no	83	0.88
2003-2004	23879	yes	66	Female	white	19671.5	135.721	yes	yes	yes	yes	yes	28	23	151	35.66	no	189	0.89
2003-2004	23883	yes	60	Female	black	5030.85	114.575	yes	yes	yes	yes	yes	17	18	189	30.26	no	168	0.43
2003-2004	23917	yes	70	Male	other	10150.8	117.269	yes	yes	yes	no	yes	13	19	142	27.12	no	112	0.62
2003-2004	23929	yes	58	Male	white	29372.1	116.761	yes	yes	yes	no	no	79	60	193	25.16	yes	196	0.84
2003-2004	23947	yes	81	Female	other	7226.66	117.128	yes	yes	no	no	yes	21	36	197	23.72	yes	200	0.68
2003-2004	24002	yes	70	Male	white	12529	125.144	yes	yes	yes	no	yes	21	20	185	35.1	no	42	0.41
2003-2004	24075	yes	70	Male	black	3903.83	94.2858	yes	yes	no	yes	yes	29	27	184	23.42	no	90	0.62
2003-2004	24090	yes	57	Male	white	13971.7	96.8091	yes	yes	no	no	no	21	32	182	17.54	no	31	0.88
2003-2004	24159	yes	84	Male	white	5715.02	105.763	yes	no	no	yes	yes	13	19	205	26.54	no	38	0.58
2003-2004	24168	yes	66	Female	black	5067.69	108.288	no	no	no	no	no	18	23	263	27.23	yes	196	0.63
2003-2004	24180	yes	60	Male	white	17120.5	99.8179	yes	yes	no	no	no	15	21	234	22.5	no	48	0.77
2003-2004	24181	yes	85	Male	black	3806.86	100.187	no	yes	no	no	yes	14	20	232	21.87	no	55	0.83
2003-2004	24243	yes	52	Male	other	12975.2	100.075	yes	no	no	no	no	147	156	146	22.61	no	159	0.83
2003-2004	24264	yes	54	Male	black	7721.63	132.469	yes	yes	no	yes	no	20	17	253	34.41	no	58	0.7
2003-2004	24330	yes	72	Male	mexican americans	1136.64	109.909	yes	yes	no	no	yes	11	19	164	26.35	yes	192	0.53
2003-2004	24365	yes	77	Male	white	13997.2	113.503	yes	yes	no	no	no	15	22	282	27.09	no	59	0.66
2003-2004	24478	yes	60	Female	white	10058.7	92.7649	yes	no	no	no	no	13	19	189	20.02	no	179	0.8
2003-2004	24528	yes	84	Female	white	7146.91	94.5156	no	yes	no	no	yes	14	24	238	22.17	no	52	0.69
2003-2004	24599	yes	84	Male	white	7155.96	111.01	yes	no	no	no	no	23	20	202	25.35	no	50	0.77
2003-2004	24611	yes	81	Female	white	9385.89	113.762	yes	yes	no	no	yes	17	24	179	24.7	no	79	0.86
2003-2004	24642	yes	85	Female	white	8145.08	105.518	no	yes	no	no	yes	17	24	220	24.84	no	52	0.85
2003-2004	24647	yes	61	Female	white	17591.8	119.01	yes	no	no	no	no	23	25	297	28.03	no	85	0.89
2003-2004	24671	yes	72	Female	black	6413.98	115.432	no	yes	yes	no	no	20	31	265	26.68	no	115	0.64
2003-2004	24705	yes	85	Male	black	3914.6	102.569	no	no	no	no	no	14	20	187	26.41	no	59	0.53
2003-2004	24748	yes	80	Female	white	6363.12	107.09	no	yes	no	no	no	40	37	155	26.16	no	74	0.79
2003-2004	24759	yes	68	Female	white	17793.2	119.251	yes	yes	yes	yes	no	25	31	206	32.21	no	95	0.85
2003-2004	24848	yes	69	Female	black	4883.35	134.809	yes	yes	yes	yes	yes	20	28	185	42.44	no	37	0.89
2003-2004	24862	yes	79	Female	white	10503.3	107.515	yes	yes	yes	no	yes	27	30	219	24.38	no	15	0.7
2003-2004	24876	yes	58	Male	mexican americans	7661.56	126.453	yes	yes	yes	no	no	49	43	175	34.38	no	47	0.58
2003-2004	24917	yes	83	Female	white	7328.17	119.702	no	yes	no	no	yes	20	24	289	30.14	no	81	0.71
2003-2004	24944	yes	84	Male	white	6211.61	110.856	yes	yes	yes	no	no	18	21	208	26.02	no	142	0.49
2003-2004	25006	yes	67	Female	mexican americans	1677.37	126.084	no	yes	yes	no	no	20	20	208	33.64	yes	190	0.88
2003-2004	25038	yes	84	Male	white	6440.23	109.399	yes	no	no	no	no	22	27	150	26.83	no	81	0.79
2003-2004	25050	yes	65	Male	black	3559.23	112.133	yes	yes	no	yes	no	19	19	178	25.76	yes	203	0.84
2003-2004	25076	yes	51	Female	white	30034.9	122.779	no	no	no	no	no	13	20	177	31.43	yes	187	0.76
2003-2004	25081	yes	65	Male	white	15270.4	125.844	yes	yes	yes	yes	yes	25	31	220	34.69	no	84	0.64
2003-2004	25100	yes	63	Female	mexican americans	1584.48	125.336	no	no	no	no	no	17	23	205	34.8	yes	194	0.82
2003-2004	25195	yes	50	Female	mexican americans	5765.05	136.543	yes	no	no	no	no	72	50	212	39.16	yes	180	0.69
2003-2004	25216	yes	62	Male	black	4589.16	107.09	yes	yes	no	yes	no	20	17	256	23.87	no	21	0.33
2003-2004	25231	yes	69	Male	mexican americans	3817.22	129.924	yes	yes	yes	yes	yes	23	25	188	36.24	no	149	0.73
2003-2004	25349	yes	83	Female	mexican americans	1442.27	98.3725	no	yes	no	no	no	15	18	150	21.18	no	135	0.87
2003-2004	25376	yes	81	Male	white	5471.02	104.953	no	no	no	no	yes	24	24	185	26.1	no	38	0.72
2003-2004	25384	yes	52	Female	black	10697.1	112.042	no	no	no	no	no	16	21	179	27.33	yes	188	0.85
2003-2004	25386	yes	85	Female	white	7117.57	121.344	yes	yes	yes	no	no	42	27	272	28.58	no	14	0.66
2003-2004	25440	yes	64	Male	mexican americans	1267.13	119.606	yes	yes	no	yes	yes	34	23	148	28.31	no	169	0.88
2003-2004	25478	yes	46	Female	black	10235	118.665	no	no	no	no	no	22	22	199	32.36	yes	194	0.88
2003-2004	25486	yes	76	Female	black	6526.53	123.813	yes	yes	no	no	no	10	14	266	33.89	no	101	0.69
2003-2004	25489	yes	74	Female	mexican americans	1134.76	114.163	no	yes	no	yes	yes	15	23	155	29.22	no	79	0.6
2003-2004	25529	yes	75	Male	white	12176.2	114.94	yes	yes	yes	no	yes	21	22	191	28.99	no	155	0.67
2003-2004	25604	yes	83	Female	white	9194.73	100.869	no	no	yes	no	yes	21	69	196	18.65	no	100	0.8
2003-2004	25769	yes	85	Male	white	3931.09	107.392	no	yes	no	no	yes	19	22	301	21.73	no	30	0.81
2003-2004	25815	yes	59	Female	white	28534.6	151.647	no	yes	no	no	no	18	17	225	49.51	no	186	0.88
2003-2004	25816	yes	42	Male	black	9708.29	108.202	yes	no	no	no	no	23	29	211	22.92	yes	189	0.89
2003-2004	25878	yes	52	Male	white	13354.5	119.042	yes	yes	yes	no	no	24	25	146	28.84	no	111	0.82
2003-2004	25953	yes	50	Male	white	30606.5	110.548	yes	no	yes	yes	no	32	23	199	26.7	no	181	0.86
2003-2004	25960	yes	60	Female	white	8688.34	104.776	yes	no	no	no	no	14	16	238	24.66	no	119	0.72
2003-2004	25984	yes	74	Male	white	5637.53	122.242	yes	yes	no	no	no	19	21	184	30.6	no	150	0.88
2003-2004	26185	yes	75	Female	white	11555	120.531	yes	yes	yes	no	yes	25	22	178	31.43	yes	199	0.64
2003-2004	26227	yes	70	Female	mexican americans	1211.19	128.719	no	yes	no	yes	no	16	19	284	31.44	yes	183	0.82
2003-2004	26240	yes	84	Male	white	6642.37	118.626	yes	yes	no	yes	yes	14	20	216	33.31	no	3	0.88
2003-2004	26272	yes	85	Female	white	7057.64	128.161	no	yes	no	no	yes	20	26	308	33.51	no	67	0.73
2003-2004	26300	yes	71	Male	other	3761.61	116.302	no	yes	yes	no	no	33	34	166	27.08	no	190	0.88
2003-2004	26343	yes	79	Female	black	6033.09	104.589	no	yes	yes	yes	no	9	15	177	27.91	no	171	0.75
2003-2004	26430	yes	82	Male	white	3759.53	113.835	yes	yes	yes	yes	yes	31	25	156	23.42	no	42	0.82
2003-2004	26433	yes	82	Female	white	7434.55	115.072	no	yes	no	no	no	19	22	208	26.26	no	126	0.84
2003-2004	26471	yes	79	Female	mexican americans	1674.68	121.591	yes	yes	yes	yes	yes	15	19	246	35.94	no	12	0.79
2003-2004	26698	yes	60	Female	mexican americans	1567.47	112.426	no	yes	no	no	no	13	23	204	26.62	yes	186	0.87
2003-2004	26768	yes	85	Female	white	7652.36	115.942	yes	yes	no	no	yes	18	27	232	27.34	no	100	0.79
2003-2004	26796	yes	47	Female	black	9060.15	147.495	yes	yes	no	no	no	32	29	187	46.34	yes	196	0.84
2003-2004	26883	yes	72	Male	white	5251.55	110.545	yes	yes	no	yes	no	20	20	230	26.7	no	56	0.77
2003-2004	26954	yes	72	Male	black	3939.53	109.516	yes	no	yes	yes	yes	32	24	125	26.94	no	40	0.68
2003-2004	26966	yes	85	Female	white	6855.9	94.7344	no	yes	no	no	yes	19	25	307	18.64	no	86	0.51
2003-2004	27154	yes	46	Female	black	8552.7	112.331	yes	yes	no	no	no	11	17	150	26.06	yes	181	0.84
2003-2004	27233	yes	64	Female	white	11773.8	140.143	yes	yes	no	no	yes	18	19	171	41.22	yes	203	0.75
2003-2004	27245	yes	82	Male	mexican americans	1319.81	113.81	yes	no	no	no	no	10	20	191	26.84	no	5	0.72
2003-2004	27298	yes	85	Female	other	5754.14	103.794	no	no	no	no	no	12	20	210	22.88	yes	203	0.81
2003-2004	27301	yes	48	Female	white	17270.8	121.417	no	no	no	no	no	31	27	249	29.96	yes	187	0.88
2003-2004	27315	yes	67	Female	white	22267.1	126.175	yes	yes	no	yes	no	19	17	277	39.6	no	162	0.86
2003-2004	27456	yes	75	Female	white	17944.4	111.65	no	yes	no	no	no	27	29	211	28.05	yes	196	0.8
2003-2004	27474	yes	85	Male	white	6834.68	110.859	yes	no	no	no	yes	20	24	187	25.23	no	89	0.61
2003-2004	27526	yes	64	Female	black	5078.26	121.083	yes	yes	no	no	yes	25	28	274	28.93	yes	182	0.88
2003-2004	27593	yes	69	Male	white	17061.3	135.274	yes	yes	no	no	no	26	23	176	36.7	yes	189	0.84
2003-2004	27643	yes	70	Male	white	5162.49	98.3628	yes	yes	yes	yes	yes	20	19	110	24.12	no	39	0.63
2003-2004	27669	yes	85	Male	white	3530.29	108.13	no	yes	yes	no	yes	15	22	172	23.74	no	16	0.86
2003-2004	27920	yes	73	Female	white	21097.8	111.097	no	yes	no	no	yes	22	25	220	25.73	no	145	0.88
2003-2004	27995	yes	65	Female	white	19671.5	108.345	no	yes	yes	no	yes	25	22	329	26.51	yes	192	0.83
2003-2004	28031	yes	61	Male	black	4023.8	122.705	yes	yes	no	yes	yes	23	23	156	33.94	yes	199	0.55
2003-2004	28291	yes	64	Female	white	12797	110.717	yes	yes	yes	yes	yes	16	17	281	27.45	no	10	0.75
2003-2004	28297	yes	56	Female	white	22995	132.922	no	yes	no	no	no	16	24	168	35.52	yes	181	0.85
2003-2004	28332	yes	77	Female	mexican americans	1857.3	89.1378	yes	yes	no	no	yes	32	48	204	21.44	no	58	0.67
2003-2004	28340	yes	82	Male	white	3756.43	115.711	yes	no	no	no	no	19	25	200	26.85	no	21	0.85
2003-2004	28396	yes	82	Female	white	7652.36	130.806	yes	no	yes	yes	yes	21	19	166	38.81	no	67	0.8
2003-2004	28415	yes	83	Female	white	7244.24	95.5229	yes	yes	yes	no	yes	17	20	176	19.2	no	25	0.79
2003-2004	28422	yes	85	Male	white	7477.46	118.066	yes	yes	no	no	yes	22	25	194	28.13	no	107	0.71
2003-2004	28477	yes	71	Male	white	4156.78	109.464	yes	yes	no	no	no	23	27	180	26.89	no	136	0.73
2003-2004	28494	yes	74	Male	other	10711.5	94.9048	yes	yes	yes	no	yes	15	18	135	21.47	no	67	0.41
2003-2004	28500	yes	75	Female	white	20854.9	138.73	no	yes	no	no	yes	14	17	145	43.5	no	128	0.89
2003-2004	28586	yes	69	Male	mexican americans	1570.29	122.114	yes	yes	yes	no	no	21	21	137	36.13	no	105	0.88
2003-2004	28590	yes	61	Male	mexican americans	1570.29	115.983	yes	yes	yes	no	no	22	22	283	28.02	yes	192	0.64
2003-2004	28640	yes	74	Male	white	14768	107.675	yes	yes	yes	yes	yes	35	26	135	28.17	no	60	0.89
2003-2004	28656	yes	80	Female	mexican americans	1741.22	105.403	yes	yes	yes	no	yes	17	23	204	25.27	no	58	0.49
2003-2004	28772	yes	83	Female	white	6075.28	99.3178	no	no	no	no	yes	30	18	153	21.18	yes	199	0.64
2003-2004	28816	yes	68	Female	mexican americans	1312.44	112.207	no	yes	no	no	no	23	26	163	26.24	yes	191	0.78
2003-2004	28842	yes	64	Male	white	15586.5	111.244	yes	yes	no	no	no	17	17	174	25.46	yes	195	0.89
2003-2004	28951	yes	65	Male	mexican americans	1594	112.685	yes	yes	yes	yes	yes	23	20	173	28.65	no	29	0.34
2003-2004	28981	yes	61	Male	white	20821.3	128.024	yes	yes	no	yes	yes	19	21	141	31.24	yes	197	0.89
2003-2004	28991	yes	45	Female	black	10927.9	112.777	yes	no	no	no	no	15	18	160	30.01	no	15	0.72
2003-2004	29020	yes	76	Male	white	10507.3	108.09	yes	no	no	no	no	19	24	192	26.98	no	160	0.83
2003-2004	29032	yes	82	Female	black	5413.21	98.7417	yes	yes	no	no	no	17	28	265	23.11	no	99	0.62
2003-2004	29079	yes	85	Female	mexican americans	1442.27	99.7981	yes	yes	no	yes	yes	11	13	211	26.33	no	52	0.46
2003-2004	29147	yes	44	Female	black	10431.3	133.099	yes	yes	no	no	no	22	21	236	37.26	yes	182	0.89
2003-2004	29167	yes	80	Female	white	6811.87	104.9	no	yes	yes	no	no	22	23	204	23.02	no	189	0.63
2003-2004	29232	yes	60	Male	black	5229.26	108.609	yes	yes	no	no	yes	14	16	173	26.32	no	165	0.55
2003-2004	29390	yes	81	Male	white	7509.02	121.973	yes	yes	yes	no	yes	21	23	132	36.09	no	9	0.76
2003-2004	29411	yes	85	Male	white	3316.73	98.9289	yes	yes	no	yes	yes	21	21	110	21.24	no	33	0.87
2003-2004	29507	yes	65	Male	black	4602.67	110.811	yes	no	no	no	yes	18	19	200	30.85	no	24	0.43
2003-2004	29522	yes	63	Male	white	14921	135.984	yes	yes	yes	yes	yes	32	23	131	36.83	no	80	0.85
2003-2004	29577	yes	68	Female	mexican americans	1312.44	118.706	yes	yes	yes	yes	no	15	19	148	34.49	no	99	0.82
2003-2004	29578	yes	85	Male	white	6407.7	93.2696	yes	yes	yes	no	yes	19	21	206	19.79	no	107	0.89
2003-2004	29584	yes	74	Male	white	11439.6	135.452	yes	no	yes	yes	yes	22	24	150	39.27	no	136	0.6
2003-2004	29586	yes	83	Female	white	6123.77	110.013	yes	yes	no	no	yes	18	22	279	24.22	no	23	0.44
2003-2004	29642	yes	52	Male	mexican americans	7932.7	128.976	no	no	no	no	yes	25	26	218	35.04	yes	194	0.87
2003-2004	29650	yes	82	Female	white	9576.46	113.85	no	no	no	no	no	26	24	275	23.86	no	175	0.8
2003-2004	29724	yes	55	Male	white	31497.8	107.307	no	yes	yes	yes	yes	23	19	202	25.62	no	97	0.62
2003-2004	29878	yes	69	Male	mexican americans	953.749	118.384	yes	yes	no	no	yes	26	35	195	28.5	no	139	0.69
2003-2004	29913	yes	70	Male	white	4458.44	118.253	yes	yes	yes	no	no	17	22	161	30.74	yes	184	0.78
2003-2004	29917	yes	85	Female	white	6417.55	118.17	yes	yes	no	no	yes	17	24	187	31.26	no	137	0.86
2003-2004	29943	yes	60	Male	black	4720.05	90.2493	yes	yes	yes	yes	yes	43	50	194	26.99	no	28	0.4
2003-2004	29967	yes	76	Male	mexican americans	1380.05	117.568	yes	yes	yes	no	no	21	24	165	31.2	no	67	0.87
2003-2004	30044	yes	85	Male	white	3222.47	115.805	no	yes	no	yes	yes	22	19	289	27.88	no	49	0.78
2003-2004	30264	yes	78	Male	white	4282.49	115.388	yes	yes	no	no	yes	10	16	200	29.06	yes	197	0.87
2003-2004	30285	yes	85	Male	white	8955.25	117.898	yes	no	no	yes	yes	20	25	225	28.23	no	59	0.77
2003-2004	30289	yes	83	Male	white	2874.37	107.027	yes	no	yes	no	no	15	21	203	23.1	no	47	0.81
2003-2004	30328	yes	50	Female	white	14947.1	126.148	no	no	no	no	no	17	17	194	32.73	yes	189	0.69
2003-2004	30380	yes	72	Male	white	6174.43	122.437	yes	yes	no	no	no	22	21	262	27.37	no	58	0.69
2003-2004	30388	yes	80	Male	mexican americans	1282.33	116.391	yes	no	no	yes	no	24	30	208	28.24	no	155	0.67
2003-2004	30419	yes	75	Female	black	5506.99	109.314	yes	yes	no	yes	yes	15	16	213	28.51	no	104	0.87
2003-2004	30468	yes	52	Female	white	25938.5	144.27	yes	yes	no	no	no	16	15	217	41.12	no	67	0.76
2003-2004	30483	yes	67	Male	mexican americans	1589.46	130.163	yes	yes	yes	no	yes	36	40	196	34	no	167	0.88
2003-2004	30495	yes	85	Male	white	5301.98	112.937	yes	yes	no	yes	yes	25	22	187	27.99	no	53	0.89
2003-2004	30615	yes	78	Male	mexican americans	1047.85	103.446	yes	yes	no	no	no	14	24	225	19.61	no	93	0.81
2003-2004	30680	yes	74	Female	white	16835.3	96.2738	yes	no	no	no	no	17	20	303	19.14	no	12	0.75
2003-2004	30722	yes	85	Female	mexican americans	1741.22	122.11	yes	yes	no	no	yes	17	23	186	33.46	no	135	0.68
2003-2004	30829	yes	64	Male	white	15944.6	124.587	yes	yes	no	yes	no	22	15	207	29.46	yes	188	0.86
2003-2004	30846	yes	45	Female	black	10003.2	121.334	no	yes	no	no	yes	9	18	161	32.87	yes	193	0.87
2003-2004	30894	yes	85	Male	white	6835.74	119.391	no	yes	yes	no	yes	19	24	159	30.67	no	11	0.6
2003-2004	30909	yes	69	Male	black	4291.28	109.636	yes	no	no	yes	yes	22	18	158	23.78	no	189	0.89
2003-2004	31061	yes	80	Male	white	3591.19	115.228	no	yes	yes	yes	yes	39	30	121	33.19	no	5	0.64
